# Supplementary material for: Can Dogs’ Origins and Interactions with Humans Affect Their Accomplishments? A Study on the Responses of Shelter and Companion Dogs during Vocal Cue Training
Source: Animals (Basel). 2021 May 11;11(5):1360. doi: 10.3390/ani11051360 (PMC8151446; doi:10.3390/ani11051360)
Supplement: Supplementary file 1 [file animals-11-01360-s001.zip]

Archive with 1 entries (1 files):
- animals-1132424-supplementary.pdf
